# Supplementary material for: ﻿Two new species of the genus Chilobrachys (Araneae, Theraphosidae) from China
Source: Zookeys. 2022 Jan 13;1081:99–109. doi: 10.3897/zookeys.1081.77072 (PMC8776719; doi:10.3897/zookeys.1081.77072)
Supplement: XML Treatment for Chilobrachys dominus [file zookeys.1081.77072-treatment2.xml]

<!DOCTYPE tp:taxon-treatment
  PUBLIC "-//TaxonX//DTD Taxonomic Treatment Publishing DTD v0 20100105//EN" "tax-treatment-NSO.dtd">
<tp:taxon-treatment xmlns:tp="http://www.plazi.org/taxpub"><tp:treatment-meta><kwd-group><label>Taxon classification</label><kwd>
                <named-content content-type="kingdom">Animalia</named-content>
              </kwd><kwd>
                <named-content content-type="order">Araneae</named-content>
              </kwd><kwd>
                <named-content content-type="family">Theraphosidae</named-content>
              </kwd></kwd-group><mixed-citation publication-type="journal"><person-group><name><surname>Lin</surname><given-names>Yejie</given-names></name><name><surname>Yan</surname><given-names>Xunyou</given-names></name><name><surname>Li</surname><given-names>Shuqiang</given-names></name></person-group><article-title>﻿Two new species of the genus <italic><tp:taxon-name><tp:taxon-name-part taxon-name-part-type="genus" reg="Chilobrachys">Chilobrachys</tp:taxon-name-part></tp:taxon-name></italic> (<tp:taxon-name><tp:taxon-name-part taxon-name-part-type="order">Araneae</tp:taxon-name-part></tp:taxon-name>, <tp:taxon-name><tp:taxon-name-part taxon-name-part-type="family">Theraphosidae</tp:taxon-name-part></tp:taxon-name>) from China</article-title><source>Zookeys</source><day>13</day><month>01</month><year>2022</year><volume>1081</volume><fpage>99</fpage><lpage>109</lpage><pub-id pub-id-type="doi">10.3897/zookeys.1081.77072</pub-id></mixed-citation></tp:treatment-meta><tp:nomenclature><label>﻿</label><tp:taxon-name>
              <object-id xmlns:xlink="http://www.w3.org/1999/xlink" content-type="arpha" xlink:type="simple">554A502C-BC8A-580F-9EE1-1CDE32F5A2FF</object-id>
              <tp:taxon-name-part taxon-name-part-type="genus" reg="Chilobrachys">Chilobrachys</tp:taxon-name-part>
              <tp:taxon-name-part taxon-name-part-type="species" reg="dominus">dominus</tp:taxon-name-part>
              <object-id xmlns:xlink="http://www.w3.org/1999/xlink" content-type="zoobank" xlink:type="simple">http://zoobank.org/36EC608E-6671-407E-9E1D-10C5497BADC0</object-id>
            </tp:taxon-name><tp:taxon-authority>Lin &amp; Li</tp:taxon-authority><tp:taxon-status xmlns:xlink="http://www.w3.org/1999/xlink" xlink:type="simple">sp. nov.</tp:taxon-status><xref ref-type="fig" rid="F1">Figs 1A</xref><xref ref-type="fig" rid="F2">, 2A–H</xref><xref ref-type="fig" rid="F3">, 3A, B</xref><xref ref-type="fig" rid="F4">, 4A–C</xref><xref ref-type="fig" rid="F8">, 8</xref></tp:nomenclature><tp:treatment-sec sec-type="type material" id="SECID0E3JAC"><title>Type material.</title><p><bold><italic>Holotype</italic></bold> ♂ (<named-content xmlns:xlink="http://www.w3.org/1999/xlink" content-type="dwc:institutional_code" xlink:type="simple">IZCAS</named-content>-Ar42676), <bold>China: <italic>Yunnan</italic></bold>: Jinghong, Mount Jinuo, Jinuo Road, <named-content xmlns:xlink="http://www.w3.org/1999/xlink" content-type="dwc:verbatimCoordinates" xlink:type="simple"><named-content content-type="geo-json" specific-use="{&#34;type&#34;:&#34;Point&#34;,&#34;coordinates&#34;:[100.985300,22.055600]}" id="NCID0ESKAC" xlink:type="simple">22.0556°N, 100.9853°E</named-content></named-content>, elevation 1040 m, 16.XI.2021, Yi Ming leg.</p><fig id="F1" position="float" orientation="portrait"><object-id xmlns:xlink="http://www.w3.org/1999/xlink" content-type="doi" xlink:type="simple">10.3897/zookeys.1081.77072.figure1</object-id><object-id xmlns:xlink="http://www.w3.org/1999/xlink" content-type="arpha" xlink:type="simple">12872D87-F1D4-58EE-BC93-DA889BC5B434</object-id><label>Figure 1.</label><caption><p><italic><tp:taxon-name><tp:taxon-name-part taxon-name-part-type="genus" reg="Chilobrachys">Chilobrachys</tp:taxon-name-part></tp:taxon-name></italic> spp. nov., live males <bold>A</bold><italic><tp:taxon-name><tp:taxon-name-part taxon-name-part-type="genus" reg="Chilobrachys">Chilobrachys</tp:taxon-name-part><tp:taxon-name-part taxon-name-part-type="species" reg="dominus">dominus</tp:taxon-name-part></tp:taxon-name></italic> sp. nov. <bold>B</bold><italic><tp:taxon-name><tp:taxon-name-part taxon-name-part-type="genus" reg="Chilobrachys">C.</tp:taxon-name-part><tp:taxon-name-part taxon-name-part-type="species" reg="jinchengi">jinchengi</tp:taxon-name-part></tp:taxon-name></italic> sp. nov. Photos by Qianle Lu, Zhengzhong Huang.</p></caption><graphic xmlns:xlink="http://www.w3.org/1999/xlink" xlink:href="zookeys-1081-099-g001.jpg" position="float" orientation="portrait" xlink:type="simple" id="oo_633557.jpg"><uri content-type="original_file" xlink:type="simple">https://binary.pensoft.net/fig/633557</uri></graphic></fig></tp:treatment-sec><tp:treatment-sec sec-type="diagnosis" id="SECID0EFMAC"><title>Diagnosis.</title><p>The male of <italic><tp:taxon-name><tp:taxon-name-part taxon-name-part-type="genus" reg="Chilobrachys">Chilobrachys</tp:taxon-name-part><tp:taxon-name-part taxon-name-part-type="species" reg="dominus">dominus</tp:taxon-name-part></tp:taxon-name></italic> sp. nov. is similar to that of <italic><tp:taxon-name><tp:taxon-name-part taxon-name-part-type="genus" reg="Chilobrachys">C.</tp:taxon-name-part><tp:taxon-name-part taxon-name-part-type="species" reg="pococki">pococki</tp:taxon-name-part></tp:taxon-name></italic> (Thorell, 1897) in having a long, strongly curved embolus, but can be distinguished by the embolus bent in at two thirds (vs. halfway in <italic><tp:taxon-name><tp:taxon-name-part taxon-name-part-type="genus" reg="Chilobrachys">C.</tp:taxon-name-part><tp:taxon-name-part taxon-name-part-type="species" reg="pococki">pococki</tp:taxon-name-part></tp:taxon-name></italic>).</p></tp:treatment-sec><tp:treatment-sec sec-type="description" id="SECID0EMNAC"><title>Description.</title><p><bold>Male</bold> (holotype, <named-content xmlns:xlink="http://www.w3.org/1999/xlink" content-type="dwc:institutional_code" xlink:type="simple">IZCAS</named-content>-Ar42676) (Figs <xref ref-type="fig" rid="F2">2B–H</xref>, <xref ref-type="fig" rid="F3">3</xref>, <xref ref-type="fig" rid="F4">4</xref>). Carapace 13.27 long, 11.89 wide, black, with long purple setae. Opisthosoma black, with long black setae. Eye group 2.08 long, 1.04 wide (Fig. <xref ref-type="fig" rid="F2">2F</xref>). <abbrev xmlns:xlink="http://www.w3.org/1999/xlink" xlink:title="median ocular area" id="ABBRID0EIOAC" xlink:type="simple">MOA</abbrev> 0.81 long, anterior width 1.05, posterior width 1.53. Eye sizes and interdistances: <abbrev xmlns:xlink="http://www.w3.org/1999/xlink" xlink:title="anterior lateral eyes" id="ABBRID0EMOAC" xlink:type="simple">ALE</abbrev> 0.52, <abbrev xmlns:xlink="http://www.w3.org/1999/xlink" xlink:title="anterior median eyes" id="ABBRID0EQOAC" xlink:type="simple">AME</abbrev> 0.44, <abbrev xmlns:xlink="http://www.w3.org/1999/xlink" xlink:title="posterior lateral eyes" id="ABBRID0EUOAC" xlink:type="simple">PLE</abbrev> 0.37, <abbrev xmlns:xlink="http://www.w3.org/1999/xlink" xlink:title="posterior median eyes" id="ABBRID0EYOAC" xlink:type="simple">PME</abbrev> 0.37; <abbrev xmlns:xlink="http://www.w3.org/1999/xlink" xlink:title="anterior lateral eyes" id="ABBRID0E3OAC" xlink:type="simple">ALE</abbrev>–<abbrev xmlns:xlink="http://www.w3.org/1999/xlink" xlink:title="anterior median eyes" id="ABBRID0EAPAC" xlink:type="simple">AME</abbrev> 0.17, <abbrev xmlns:xlink="http://www.w3.org/1999/xlink" xlink:title="anterior median eyes" id="ABBRID0EEPAC" xlink:type="simple">AME</abbrev>–<abbrev xmlns:xlink="http://www.w3.org/1999/xlink" xlink:title="anterior median eyes" id="ABBRID0EIPAC" xlink:type="simple">AME</abbrev> 0.24, <abbrev xmlns:xlink="http://www.w3.org/1999/xlink" xlink:title="posterior lateral eyes" id="ABBRID0EMPAC" xlink:type="simple">PLE</abbrev>–<abbrev xmlns:xlink="http://www.w3.org/1999/xlink" xlink:title="posterior median eyes" id="ABBRID0EQPAC" xlink:type="simple">PME</abbrev> 0.02, <abbrev xmlns:xlink="http://www.w3.org/1999/xlink" xlink:title="posterior median eyes" id="ABBRID0EUPAC" xlink:type="simple">PME</abbrev>–<abbrev xmlns:xlink="http://www.w3.org/1999/xlink" xlink:title="posterior median eyes" id="ABBRID0EYPAC" xlink:type="simple">PME</abbrev> 0.90. Fovea slightly procurved. Chelicerae black, with row of 14 promarginal teeth. Labium wider than long, with 368 cuspules. Sternum yellow brown with 3 pairs of sigilla. Legs with long and short setae. Tarsi I–III with 2 claws, tarsus IV with 3 claws, denticle number: I 4, II 6, III 5, IV 4. Leg measurements: I 43.77 (12.70 + 5.62 + 11.52 + 7.39 + 6.54), II 38.16 (10.54 + 4.88 + 9.92 + 7.63 + 5.19), III 35.95 (9.59 + 4.08 + 7.87 + 8.61 + 5.80), IV 48.11 (12.72 + 4.89 + 11.10 + 12.75 + 6.65). Leg formula: 4123.</p><fig id="F2" position="float" orientation="portrait"><object-id xmlns:xlink="http://www.w3.org/1999/xlink" content-type="doi" xlink:type="simple">10.3897/zookeys.1081.77072.figure2</object-id><object-id xmlns:xlink="http://www.w3.org/1999/xlink" content-type="arpha" xlink:type="simple">126AA93B-D47D-551A-A123-6505D12C5470</object-id><label>Figure 2.</label><caption><p><italic><tp:taxon-name><tp:taxon-name-part taxon-name-part-type="genus" reg="Chilobrachys">Chilobrachys</tp:taxon-name-part><tp:taxon-name-part taxon-name-part-type="species" reg="dominus">dominus</tp:taxon-name-part></tp:taxon-name></italic> sp. nov., holotype male <bold>A</bold> male habitus, dorsal <bold>B</bold> ocular tubercle <bold>C</bold> right palp maxillae <bold>D</bold> sternum <bold>E</bold> stridulatory lyra, lateral view <bold>F</bold> same, ventral view <bold>G</bold> chelicerae, retrolateral view <bold>H</bold> same, prolateral view.</p></caption><graphic xmlns:xlink="http://www.w3.org/1999/xlink" xlink:href="zookeys-1081-099-g002.jpg" position="float" orientation="portrait" xlink:type="simple" id="oo_633558.jpg"><uri content-type="original_file" xlink:type="simple">https://binary.pensoft.net/fig/633558</uri></graphic></fig><p>Male palpal bulb (Fig. <xref ref-type="fig" rid="F3">3A, B</xref>; male palp with bulb Fig. <xref ref-type="fig" rid="F4">4A–C</xref>). Maxillae with lyra setae ventrally. Bulb oval, embolus slender and long, strongly curved at 90°, with A.</p><fig id="F3" position="float" orientation="portrait"><object-id xmlns:xlink="http://www.w3.org/1999/xlink" content-type="doi" xlink:type="simple">10.3897/zookeys.1081.77072.figure3</object-id><object-id xmlns:xlink="http://www.w3.org/1999/xlink" content-type="arpha" xlink:type="simple">D10EB03B-4CF9-577F-9807-1DC24C7A53B4</object-id><label>Figure 3.</label><caption><p><italic><tp:taxon-name><tp:taxon-name-part taxon-name-part-type="genus" reg="Chilobrachys">Chilobrachys</tp:taxon-name-part><tp:taxon-name-part taxon-name-part-type="species" reg="dominus">dominus</tp:taxon-name-part></tp:taxon-name></italic> sp. nov., holotype, right palp bulb, rotated horizontally <bold>A</bold> retrolateral view <bold>B</bold> prolateral view.</p></caption><graphic xmlns:xlink="http://www.w3.org/1999/xlink" xlink:href="zookeys-1081-099-g003.jpg" position="float" orientation="portrait" xlink:type="simple" id="oo_633559.jpg"><uri content-type="original_file" xlink:type="simple">https://binary.pensoft.net/fig/633559</uri></graphic></fig><p><bold>Female.</bold> unknown.</p></tp:treatment-sec><tp:treatment-sec sec-type="etymology" id="SECID0EPCAE"><title>Etymology.</title><p>The species is named after the Latin word <italic>dominus</italic>, as this is one of the rarest spiders from China; noun (name) in apposition.</p><fig id="F4" position="float" orientation="portrait"><object-id xmlns:xlink="http://www.w3.org/1999/xlink" content-type="doi" xlink:type="simple">10.3897/zookeys.1081.77072.figure4</object-id><object-id xmlns:xlink="http://www.w3.org/1999/xlink" content-type="arpha" xlink:type="simple">B52719EC-1162-5682-A080-2DAA9E705A66</object-id><label>Figure 4.</label><caption><p><italic><tp:taxon-name><tp:taxon-name-part taxon-name-part-type="genus" reg="Chilobrachys">Chilobrachys</tp:taxon-name-part><tp:taxon-name-part taxon-name-part-type="species" reg="dominus">dominus</tp:taxon-name-part></tp:taxon-name></italic> sp. nov., holotype, left palp <bold>A</bold> prolateral view <bold>B</bold> ventral view <bold>C</bold> retrolateral view.</p></caption><graphic xmlns:xlink="http://www.w3.org/1999/xlink" xlink:href="zookeys-1081-099-g004.jpg" position="float" orientation="portrait" xlink:type="simple" id="oo_633560.jpg"><uri content-type="original_file" xlink:type="simple">https://binary.pensoft.net/fig/633560</uri></graphic></fig></tp:treatment-sec><tp:treatment-sec sec-type="distribution" id="SECID0EVDAE"><title>Distribution.</title><p>Known only from the type locality.</p></tp:treatment-sec><tp:treatment-sec><!--Section generated to contain objects referenced in tp:taxon-treatment.--><fig id="F8" position="float" orientation="portrait"><object-id xmlns:xlink="http://www.w3.org/1999/xlink" content-type="doi" xlink:type="simple">10.3897/zookeys.1081.77072.figure8</object-id><object-id xmlns:xlink="http://www.w3.org/1999/xlink" content-type="arpha" xlink:type="simple">1802DF84-4575-5087-86A1-E82C330576CB</object-id><label>Figure 8.</label><caption><p>Distribution records of <italic><tp:taxon-name><tp:taxon-name-part taxon-name-part-type="genus" reg="Chilobrachys">Chilobrachys</tp:taxon-name-part></tp:taxon-name></italic> species in China <bold>1</bold><italic><tp:taxon-name><tp:taxon-name-part taxon-name-part-type="genus" reg="Chilobrachys">C.</tp:taxon-name-part><tp:taxon-name-part taxon-name-part-type="species" reg="dominus">dominus</tp:taxon-name-part></tp:taxon-name></italic> sp. nov. <bold>2</bold><italic><tp:taxon-name><tp:taxon-name-part taxon-name-part-type="genus" reg="Chilobrachys">C.</tp:taxon-name-part><tp:taxon-name-part taxon-name-part-type="species" reg="jinchengi">jinchengi</tp:taxon-name-part></tp:taxon-name></italic> sp. nov. <bold>3</bold><italic><tp:taxon-name><tp:taxon-name-part taxon-name-part-type="genus" reg="Chilobrachys">C.</tp:taxon-name-part><tp:taxon-name-part taxon-name-part-type="species" reg="guangxiensis">guangxiensis</tp:taxon-name-part></tp:taxon-name></italic> (Yin &amp; Tan, 2000) <bold>4</bold><italic><tp:taxon-name><tp:taxon-name-part taxon-name-part-type="genus" reg="Chilobrachys">C.</tp:taxon-name-part><tp:taxon-name-part taxon-name-part-type="species" reg="hubei">hubei</tp:taxon-name-part></tp:taxon-name></italic> Song &amp; Zhao, 1988 <bold>5</bold><italic><tp:taxon-name><tp:taxon-name-part taxon-name-part-type="genus" reg="Chilobrachys">C.</tp:taxon-name-part><tp:taxon-name-part taxon-name-part-type="species" reg="liboensis">liboensis</tp:taxon-name-part></tp:taxon-name></italic> Zhu &amp; Zhang, 2008 <bold>6</bold><italic><tp:taxon-name><tp:taxon-name-part taxon-name-part-type="genus" reg="Chilobrachys">C.</tp:taxon-name-part><tp:taxon-name-part taxon-name-part-type="species" reg="lubricus">lubricus</tp:taxon-name-part></tp:taxon-name></italic> Yu et al., 2021.</p></caption><graphic xmlns:xlink="http://www.w3.org/1999/xlink" xlink:href="zookeys-1081-099-g008.jpg" position="float" orientation="portrait" xlink:type="simple" id="oo_633564.jpg"><uri content-type="original_file" xlink:type="simple">https://binary.pensoft.net/fig/633564</uri></graphic></fig></tp:treatment-sec></tp:taxon-treatment>
