# Supplementary material for: ﻿Two new species of the genus Chilobrachys (Araneae, Theraphosidae) from China
Source: Zookeys. 2022 Jan 13;1081:99–109. doi: 10.3897/zookeys.1081.77072 (PMC8776719; doi:10.3897/zookeys.1081.77072)
Supplement: XML Treatment for Chilobrachys jinchengi [file zookeys.1081.77072-treatment3.xml]

<!DOCTYPE tp:taxon-treatment
  PUBLIC "-//TaxonX//DTD Taxonomic Treatment Publishing DTD v0 20100105//EN" "tax-treatment-NSO.dtd">
<tp:taxon-treatment xmlns:tp="http://www.plazi.org/taxpub"><tp:treatment-meta><kwd-group><label>Taxon classification</label><kwd>
                <named-content content-type="kingdom">Animalia</named-content>
              </kwd><kwd>
                <named-content content-type="order">Araneae</named-content>
              </kwd><kwd>
                <named-content content-type="family">Theraphosidae</named-content>
              </kwd></kwd-group><mixed-citation publication-type="journal"><person-group><name><surname>Lin</surname><given-names>Yejie</given-names></name><name><surname>Yan</surname><given-names>Xunyou</given-names></name><name><surname>Li</surname><given-names>Shuqiang</given-names></name></person-group><article-title>﻿Two new species of the genus <italic><tp:taxon-name><tp:taxon-name-part taxon-name-part-type="genus" reg="Chilobrachys">Chilobrachys</tp:taxon-name-part></tp:taxon-name></italic> (<tp:taxon-name><tp:taxon-name-part taxon-name-part-type="order">Araneae</tp:taxon-name-part></tp:taxon-name>, <tp:taxon-name><tp:taxon-name-part taxon-name-part-type="family">Theraphosidae</tp:taxon-name-part></tp:taxon-name>) from China</article-title><source>Zookeys</source><day>13</day><month>01</month><year>2022</year><volume>1081</volume><fpage>99</fpage><lpage>109</lpage><pub-id pub-id-type="doi">10.3897/zookeys.1081.77072</pub-id></mixed-citation></tp:treatment-meta><tp:nomenclature><label>﻿</label><tp:taxon-name>
              <object-id xmlns:xlink="http://www.w3.org/1999/xlink" content-type="arpha" xlink:type="simple">FC2BA48D-1D5A-5726-9A67-44DCFCA49589</object-id>
              <tp:taxon-name-part taxon-name-part-type="genus" reg="Chilobrachys">Chilobrachys</tp:taxon-name-part>
              <tp:taxon-name-part taxon-name-part-type="species" reg="jinchengi">jinchengi</tp:taxon-name-part>
              <object-id xmlns:xlink="http://www.w3.org/1999/xlink" content-type="zoobank" xlink:type="simple">http://zoobank.org/CA76A9EC-61AF-4EBA-92F5-521EF797E229</object-id>
            </tp:taxon-name><tp:taxon-authority>Lin &amp; Li</tp:taxon-authority><tp:taxon-status xmlns:xlink="http://www.w3.org/1999/xlink" xlink:type="simple">sp. nov.</tp:taxon-status><xref ref-type="fig" rid="F1">Figs 1B</xref><xref ref-type="fig" rid="F5">, 5A–H</xref><xref ref-type="fig" rid="F6">, 6A, B</xref><xref ref-type="fig" rid="F7">, 7A–C</xref><xref ref-type="fig" rid="F8">, 8</xref></tp:nomenclature><tp:treatment-sec sec-type="type material" id="SECID0EYFAE"><title>Type material.</title><p><bold><italic>Holotype</italic></bold> ♂ (<named-content xmlns:xlink="http://www.w3.org/1999/xlink" content-type="dwc:institutional_code" xlink:type="simple">IZCAS</named-content>-Ar42677), <bold>China: <italic>Tibet</italic></bold>: Nyingchi, Medog, from Baibung to Muge, <named-content xmlns:xlink="http://www.w3.org/1999/xlink" content-type="dwc:verbatimCoordinates" xlink:type="simple"><named-content content-type="geo-json" specific-use="{&#34;type&#34;:&#34;Point&#34;,&#34;coordinates&#34;:[95.183100,29.238600]}" id="NCID0EOGAE" xlink:type="simple">29.2386°N, 95.1831°E</named-content></named-content>, elevation 1310 m, 21.VIII.2018, Jincheng Liu leg. <bold><italic>Paratype</italic></bold> 1♂ (<named-content xmlns:xlink="http://www.w3.org/1999/xlink" content-type="dwc:institutional_code" xlink:type="simple">IZCAS</named-content>-Ar42678), same data as holotype.</p></tp:treatment-sec><tp:treatment-sec sec-type="diagnosis" id="SECID0E1GAE"><title>Diagnosis.</title><p>The male of <italic><tp:taxon-name><tp:taxon-name-part taxon-name-part-type="genus" reg="Chilobrachys">Chilobrachys</tp:taxon-name-part><tp:taxon-name-part taxon-name-part-type="species" reg="jinchengi">jinchengi</tp:taxon-name-part></tp:taxon-name></italic> sp. nov. is similar to that <italic><tp:taxon-name><tp:taxon-name-part taxon-name-part-type="genus" reg="Chilobrachys">C.</tp:taxon-name-part><tp:taxon-name-part taxon-name-part-type="species" reg="bicolor">bicolor</tp:taxon-name-part></tp:taxon-name></italic> (<xref ref-type="bibr" rid="B6">Pocock 1895</xref>), but can be distinguished by the length ratio of the embolus to the bulb, which is almost 2:1 in <italic><tp:taxon-name><tp:taxon-name-part taxon-name-part-type="genus" reg="Chilobrachys">C.</tp:taxon-name-part><tp:taxon-name-part taxon-name-part-type="species" reg="jinchengi">jinchengi</tp:taxon-name-part></tp:taxon-name></italic> sp. nov. and is 1:1 in <italic><tp:taxon-name><tp:taxon-name-part taxon-name-part-type="genus" reg="Chilobrachys">C.</tp:taxon-name-part><tp:taxon-name-part taxon-name-part-type="species" reg="bicolor">bicolor</tp:taxon-name-part></tp:taxon-name></italic>.</p></tp:treatment-sec><tp:treatment-sec sec-type="description" id="SECID0EQIAE"><title>Description.</title><p><bold>Male</bold> (holotype, <named-content xmlns:xlink="http://www.w3.org/1999/xlink" content-type="dwc:institutional_code" xlink:type="simple">IZCAS</named-content>-Ar42677) (Figs <xref ref-type="fig" rid="F5">5B–H</xref>, <xref ref-type="fig" rid="F6">6</xref>, <xref ref-type="fig" rid="F7">7</xref>). Carapace 13.12 long, 10.21 wide, brown with long setae. Opisthosoma absent. Eye group 2.32 long, 0.97 wide (Fig. <xref ref-type="fig" rid="F5">5F</xref>). <abbrev xmlns:xlink="http://www.w3.org/1999/xlink" xlink:title="median ocular area" id="ABBRID0EMJAE" xlink:type="simple">MOA</abbrev> 0.77 long, anterior width 0.89, posterior width 1.38. Eye sizes and interdistances: <abbrev xmlns:xlink="http://www.w3.org/1999/xlink" xlink:title="anterior lateral eyes" id="ABBRID0EQJAE" xlink:type="simple">ALE</abbrev> 0.51, <abbrev xmlns:xlink="http://www.w3.org/1999/xlink" xlink:title="anterior median eyes" id="ABBRID0EUJAE" xlink:type="simple">AME</abbrev> 0.45, <abbrev xmlns:xlink="http://www.w3.org/1999/xlink" xlink:title="posterior lateral eyes" id="ABBRID0EYJAE" xlink:type="simple">PLE</abbrev> 0.42, <abbrev xmlns:xlink="http://www.w3.org/1999/xlink" xlink:title="posterior median eyes" id="ABBRID0E3JAE" xlink:type="simple">PME</abbrev> 0.38; <abbrev xmlns:xlink="http://www.w3.org/1999/xlink" xlink:title="anterior lateral eyes" id="ABBRID0EAKAE" xlink:type="simple">ALE</abbrev>–<abbrev xmlns:xlink="http://www.w3.org/1999/xlink" xlink:title="anterior median eyes" id="ABBRID0EEKAE" xlink:type="simple">AME</abbrev> 0.34, <abbrev xmlns:xlink="http://www.w3.org/1999/xlink" xlink:title="anterior median eyes" id="ABBRID0EIKAE" xlink:type="simple">AME</abbrev>–<abbrev xmlns:xlink="http://www.w3.org/1999/xlink" xlink:title="anterior median eyes" id="ABBRID0EMKAE" xlink:type="simple">AME</abbrev> 0.25, <abbrev xmlns:xlink="http://www.w3.org/1999/xlink" xlink:title="posterior lateral eyes" id="ABBRID0EQKAE" xlink:type="simple">PLE</abbrev>–<abbrev xmlns:xlink="http://www.w3.org/1999/xlink" xlink:title="posterior median eyes" id="ABBRID0EUKAE" xlink:type="simple">PME</abbrev> 0.12, <abbrev xmlns:xlink="http://www.w3.org/1999/xlink" xlink:title="posterior median eyes" id="ABBRID0EYKAE" xlink:type="simple">PME</abbrev>–<abbrev xmlns:xlink="http://www.w3.org/1999/xlink" xlink:title="posterior median eyes" id="ABBRID0E3KAE" xlink:type="simple">PME</abbrev> 0.87. Fovea slightly procurved. Chelicerae dark brown, with row of 12 promarginal teeth. Labium wider than long, with 367 cuspules. Sternum yellow-brown, with 3 pairs of sigilla. Legs with long and short setae. Tarsi I–III with 2 claws, tarsus IV with 3 claws, denticle number: I 9, II 9, III 9, IV 12. Leg measurements: I 49.58 (14.23 + 7.12 + 11.21 + 9.89 + 7.13), II 45.77 (13.02 + 6.73 + 9.52 + 9.59 + 6.91), III 43.21 (11.51 + 5.48 + 8.24 + 11.51 + 6.47), IV 53.97 (14.32 + 5.87 + 11.22 + 15.96 + 6.60). Leg formula: 4123.</p><fig id="F5" position="float" orientation="portrait"><object-id xmlns:xlink="http://www.w3.org/1999/xlink" content-type="doi" xlink:type="simple">10.3897/zookeys.1081.77072.figure5</object-id><object-id xmlns:xlink="http://www.w3.org/1999/xlink" content-type="arpha" xlink:type="simple">7150C638-7A0E-52DA-936F-B27E6B57C7E3</object-id><label>Figure 5.</label><caption><p><italic><tp:taxon-name><tp:taxon-name-part taxon-name-part-type="genus" reg="Chilobrachys">Chilobrachys</tp:taxon-name-part><tp:taxon-name-part taxon-name-part-type="species" reg="jinchengi">jinchengi</tp:taxon-name-part></tp:taxon-name></italic> sp. nov., holotype (<bold>B–H</bold>) and paratype (<bold>A</bold>) males <bold>A</bold> male habitus, dorsal <bold>B</bold> ocular tubercle <bold>C</bold> right palp maxillae <bold>D</bold> sternum <bold>E</bold> stridulatory lyra, lateral view <bold>F</bold> same, ventral view <bold>G</bold> chelicerae, retrolateral view <bold>H</bold> same, prolateral view.</p></caption><graphic xmlns:xlink="http://www.w3.org/1999/xlink" xlink:href="zookeys-1081-099-g005.jpg" position="float" orientation="portrait" xlink:type="simple" id="oo_633561.jpg"><uri content-type="original_file" xlink:type="simple">https://binary.pensoft.net/fig/633561</uri></graphic></fig><p>Male palpal bulb (Fig. <xref ref-type="fig" rid="F6">6A, B</xref>; male palp with bulb Fig. <xref ref-type="fig" rid="F7">7A–C</xref>). Maxillae with lyra setae ventrally. Bulb oval, embolus bow-shaped, strongly curved at 180°, with A, <abbrev xmlns:xlink="http://www.w3.org/1999/xlink" xlink:title="prolateral inferior keel" id="ABBRID0EWMAE" xlink:type="simple">PI</abbrev> and <abbrev xmlns:xlink="http://www.w3.org/1999/xlink" xlink:title="prolateral superior keel" id="ABBRID0E1MAE" xlink:type="simple">PS</abbrev>. Distal edge of embolus relatively flat.</p><fig id="F6" position="float" orientation="portrait"><object-id xmlns:xlink="http://www.w3.org/1999/xlink" content-type="doi" xlink:type="simple">10.3897/zookeys.1081.77072.figure6</object-id><object-id xmlns:xlink="http://www.w3.org/1999/xlink" content-type="arpha" xlink:type="simple">D97CE4EF-DABB-54AF-9835-17BB4EF31FEA</object-id><label>Figure 6.</label><caption><p><italic><tp:taxon-name><tp:taxon-name-part taxon-name-part-type="genus" reg="Chilobrachys">Chilobrachys</tp:taxon-name-part><tp:taxon-name-part taxon-name-part-type="species" reg="jinchengi">jinchengi</tp:taxon-name-part></tp:taxon-name></italic> sp. nov., holotype, right palp bulb, rotated horizontally <bold>A</bold> retrolateral view <bold>B</bold> prolateral view.</p></caption><graphic xmlns:xlink="http://www.w3.org/1999/xlink" xlink:href="zookeys-1081-099-g006.jpg" position="float" orientation="portrait" xlink:type="simple" id="oo_633562.jpg"><uri content-type="original_file" xlink:type="simple">https://binary.pensoft.net/fig/633562</uri></graphic></fig><p><bold>Female.</bold> unknown.</p></tp:treatment-sec><tp:treatment-sec sec-type="etymology" id="SECID0E5NAE"><title>Etymology.</title><p>The species is named after Mr. Jincheng Liu, who collected the type material; noun (name) in the genitive case.</p><fig id="F7" position="float" orientation="portrait"><object-id xmlns:xlink="http://www.w3.org/1999/xlink" content-type="doi" xlink:type="simple">10.3897/zookeys.1081.77072.figure7</object-id><object-id xmlns:xlink="http://www.w3.org/1999/xlink" content-type="arpha" xlink:type="simple">6CF81B9D-7C99-5FFD-AC6D-EECB81A93D62</object-id><label>Figure 7.</label><caption><p><italic><tp:taxon-name><tp:taxon-name-part taxon-name-part-type="genus" reg="Chilobrachys">Chilobrachys</tp:taxon-name-part><tp:taxon-name-part taxon-name-part-type="species" reg="jinchengi">jinchengi</tp:taxon-name-part></tp:taxon-name></italic> sp. nov., holotype, left palp <bold>A</bold> prolateral view <bold>B</bold> ventral view <bold>C</bold> retrolateral view.</p></caption><graphic xmlns:xlink="http://www.w3.org/1999/xlink" xlink:href="zookeys-1081-099-g007.jpg" position="float" orientation="portrait" xlink:type="simple" id="oo_633563.jpg"><uri content-type="original_file" xlink:type="simple">https://binary.pensoft.net/fig/633563</uri></graphic></fig></tp:treatment-sec><tp:treatment-sec sec-type="distribution" id="SECID0EBPAE"><title>Distribution.</title><p>Known only from the type locality.</p><fig id="F8" position="float" orientation="portrait"><object-id xmlns:xlink="http://www.w3.org/1999/xlink" content-type="doi" xlink:type="simple">10.3897/zookeys.1081.77072.figure8</object-id><object-id xmlns:xlink="http://www.w3.org/1999/xlink" content-type="arpha" xlink:type="simple">1802DF84-4575-5087-86A1-E82C330576CB</object-id><label>Figure 8.</label><caption><p>Distribution records of <italic><tp:taxon-name><tp:taxon-name-part taxon-name-part-type="genus" reg="Chilobrachys">Chilobrachys</tp:taxon-name-part></tp:taxon-name></italic> species in China <bold>1</bold><italic><tp:taxon-name><tp:taxon-name-part taxon-name-part-type="genus" reg="Chilobrachys">C.</tp:taxon-name-part><tp:taxon-name-part taxon-name-part-type="species" reg="dominus">dominus</tp:taxon-name-part></tp:taxon-name></italic> sp. nov. <bold>2</bold><italic><tp:taxon-name><tp:taxon-name-part taxon-name-part-type="genus" reg="Chilobrachys">C.</tp:taxon-name-part><tp:taxon-name-part taxon-name-part-type="species" reg="jinchengi">jinchengi</tp:taxon-name-part></tp:taxon-name></italic> sp. nov. <bold>3</bold><italic><tp:taxon-name><tp:taxon-name-part taxon-name-part-type="genus" reg="Chilobrachys">C.</tp:taxon-name-part><tp:taxon-name-part taxon-name-part-type="species" reg="guangxiensis">guangxiensis</tp:taxon-name-part></tp:taxon-name></italic> (Yin &amp; Tan, 2000) <bold>4</bold><italic><tp:taxon-name><tp:taxon-name-part taxon-name-part-type="genus" reg="Chilobrachys">C.</tp:taxon-name-part><tp:taxon-name-part taxon-name-part-type="species" reg="hubei">hubei</tp:taxon-name-part></tp:taxon-name></italic> Song &amp; Zhao, 1988 <bold>5</bold><italic><tp:taxon-name><tp:taxon-name-part taxon-name-part-type="genus" reg="Chilobrachys">C.</tp:taxon-name-part><tp:taxon-name-part taxon-name-part-type="species" reg="liboensis">liboensis</tp:taxon-name-part></tp:taxon-name></italic> Zhu &amp; Zhang, 2008 <bold>6</bold><italic><tp:taxon-name><tp:taxon-name-part taxon-name-part-type="genus" reg="Chilobrachys">C.</tp:taxon-name-part><tp:taxon-name-part taxon-name-part-type="species" reg="lubricus">lubricus</tp:taxon-name-part></tp:taxon-name></italic> Yu et al., 2021.</p></caption><graphic xmlns:xlink="http://www.w3.org/1999/xlink" xlink:href="zookeys-1081-099-g008.jpg" position="float" orientation="portrait" xlink:type="simple" id="oo_633564.jpg"><uri content-type="original_file" xlink:type="simple">https://binary.pensoft.net/fig/633564</uri></graphic></fig></tp:treatment-sec><tp:treatment-sec><!--Section generated to contain objects referenced in tp:taxon-treatment.--><fig id="F1" position="float" orientation="portrait"><object-id xmlns:xlink="http://www.w3.org/1999/xlink" content-type="doi" xlink:type="simple">10.3897/zookeys.1081.77072.figure1</object-id><object-id xmlns:xlink="http://www.w3.org/1999/xlink" content-type="arpha" xlink:type="simple">12872D87-F1D4-58EE-BC93-DA889BC5B434</object-id><label>Figure 1.</label><caption><p><italic><tp:taxon-name><tp:taxon-name-part taxon-name-part-type="genus" reg="Chilobrachys">Chilobrachys</tp:taxon-name-part></tp:taxon-name></italic> spp. nov., live males <bold>A</bold><italic><tp:taxon-name><tp:taxon-name-part taxon-name-part-type="genus" reg="Chilobrachys">Chilobrachys</tp:taxon-name-part><tp:taxon-name-part taxon-name-part-type="species" reg="dominus">dominus</tp:taxon-name-part></tp:taxon-name></italic> sp. nov. <bold>B</bold><italic><tp:taxon-name><tp:taxon-name-part taxon-name-part-type="genus" reg="Chilobrachys">C.</tp:taxon-name-part><tp:taxon-name-part taxon-name-part-type="species" reg="jinchengi">jinchengi</tp:taxon-name-part></tp:taxon-name></italic> sp. nov. Photos by Qianle Lu, Zhengzhong Huang.</p></caption><graphic xmlns:xlink="http://www.w3.org/1999/xlink" xlink:href="zookeys-1081-099-g001.jpg" position="float" orientation="portrait" xlink:type="simple" id="oo_633557.jpg"><uri content-type="original_file" xlink:type="simple">https://binary.pensoft.net/fig/633557</uri></graphic></fig></tp:treatment-sec><ref-list><ref id="B6"><mixed-citation xmlns:xlink="http://www.w3.org/1999/xlink" xlink:type="simple"><person-group><name name-style="western"><surname>Pocock</surname><given-names>RI</given-names></name></person-group> (<year>1895</year>) On a new and natural grouping of some of the Oriental genera of <tp:taxon-name><tp:taxon-name-part taxon-name-part-type="suborder">Mygalomorphae</tp:taxon-name-part></tp:taxon-name>, with descriptions of new genera and species. Annals and Magazine of Natural History (6) 15(86): 165–184. <ext-link xlink:type="simple" ext-link-type="doi" xlink:href="10.1080/00222939508677863">https://doi.org/10.1080/00222939508677863</ext-link></mixed-citation></ref></ref-list></tp:taxon-treatment>
